# Supplementary material for: Enhancement of Poly(Lactic Acid) Fire Retardancy Through the Incorporation of Sludge Residue as a Synergistic Additive
Source: Polymers (Basel). 2025 Oct 10;17(20):2717. doi: 10.3390/polym17202717 (PMC12567049; doi:10.3390/polym17202717)
Supplement: Supplementary file 1 [file polymers-17-02717-s001.zip]

Archive with 6 entries (6 files):
- polymers-3891132-supplementary.pdf
- Video S1.UL94_Pure PLA.mp4
- Video S2.UL94_PLA_8%loading.mp4
- Video S3.UL94_PLA_6%loading.mp4
- Video S4.Ignition of 3D printed cubes.mp4
- Video S5.Precision extrusion fabrication of 3D printed samples.mp4
